# Supplementary material for: Isolation, Physicochemical Characterization, and Biological Properties of Inotodiol, the Potent Pharmaceutical Oxysterol from Chaga Mushroom
Source: Antioxidants (Basel). 2023 Feb 10;12(2):447. doi: 10.3390/antiox12020447 (PMC9952744; doi:10.3390/antiox12020447)
Supplement: Supplementary file 1 [file antioxidants-12-00447-s001.zip]

Archive with 1 entries (1 files):
- antioxidants-2188723-supplementary.pdf
